# Supplementary material for: Prospective Evaluation of Local Sustained Release of Celecoxib in Dogs with Low Back Pain
Source: Pharmaceutics. 2021 Jul 30;13(8):1178. doi: 10.3390/pharmaceutics13081178 (PMC8398998; doi:10.3390/pharmaceutics13081178)
Supplement: Supplementary file 1 [file pharmaceutics-13-01178-s001.zip]

Archive with 1 entries (1 files):
- pharmaceutics-1284129-supplementary.pdf
